# Supplementary material for: Grade Classification of Camellia Seed Oil Based on Hyperspectral Imaging Technology
Source: Foods. 2024 Oct 20;13(20):3331. doi: 10.3390/foods13203331 (PMC11507928; doi:10.3390/foods13203331)
Supplement: Supplementary file 1 [file foods-13-03331-s001.zip]

Archive with 1 entries (1 files):
- foods-3238092-supplementary.pdf
